# Supplementary material for: Application of multimodal perception scenario construction based on IoT technology in university music teaching
Source: PeerJ Comput Sci. 2023 Oct 25;9:e1602. doi: 10.7717/peerj-cs.1602 (PMC10703108; doi:10.7717/peerj-cs.1602)
Supplement: Supplemental Information 1 [file peerj-cs-09-1602-s001.zip]

Archive with 8 entries (7 files):
- code/base.py
- code/example.py
- code/python_speech_features/
- code/python_speech_features/__init__.py
- code/requirements.txt
- code/setup.py
- code/sigproc.py
- code/test_sigproc.py
