# Supplementary material for: Application of multimodal perception scenario construction based on IoT technology in university music teaching
Source: PeerJ Comput Sci. 2023 Oct 25;9:e1602. doi: 10.7717/peerj-cs.1602 (PMC10703108; doi:10.7717/peerj-cs.1602)
Supplement: Supplemental Information 1 [file peerj-cs-09-1602-s001.zip › code/example.py]

#!/usr/bin/env python

from python_speech_features import mfcc
from python_speech_features import delta
from python_speech_features import logfbank
import scipy.io.wavfile as wav

(rate,sig) = wav.read("english.wav")
mfcc_feat = mfcc(sig,rate)
d_mfcc_feat = delta(mfcc_feat, 2)
fbank_feat = logfbank(sig,rate)

print(fbank_feat[1:3,:])
