# Supplementary material for: Application of multimodal perception scenario construction based on IoT technology in university music teaching
Source: PeerJ Comput Sci. 2023 Oct 25;9:e1602. doi: 10.7717/peerj-cs.1602 (PMC10703108; doi:10.7717/peerj-cs.1602)
Supplement: Supplemental Information 1 [file peerj-cs-09-1602-s001.zip › code/requirements.txt]

--index-url https://pypi.python.org/simple/

-e .
mock
